# Supplementary material for: The Protective Effects of Ganoderic Acids from Ganoderma lucidum Fruiting Body on Alcoholic Liver Injury and Intestinal Microflora Disturbance in Mice with Excessive Alcohol Intake
Source: Foods. 2022 Mar 25;11(7):949. doi: 10.3390/foods11070949 (PMC8997615; doi:10.3390/foods11070949)
Supplement: Supplementary file 1 [file foods-11-00949-s001.zip]

Archive with 1 entries (1 files):
- foods-1622379-supplementary.pdf
